# Supplementary material for: A comprehensive clinical and laboratory evaluation of 224 patients with persistent symptoms attributed to presumed tick-bite exposure
Source: PLoS One. 2021 Mar 18;16(3):e0247384. doi: 10.1371/journal.pone.0247384 (PMC7971513; doi:10.1371/journal.pone.0247384)
Supplement: S1 File — (XLSX) [file pone.0247384.s001.xlsx]

## Sheet: Blad1
Table 1	N
	Grp 0	Grp 1	Grp 2	Grp 3	Grp 4	Tot	P-value	P-adj				N	GRP 0/ PTLDS	GRP 1	GRP 2	GRP 3	GRP 4	Combined	P-value	P-adj
Male	40	17	19	12	15	103	0.449	1.000			Age	224	58.0 (20.0 -- 92.0)	55.0 (26.0 -- 76.0)	59.0 (18.0 -- 83.0)	45.0 (19.0 -- 77.0)	44 (19.0 -- 68.0)	55.0 (18.0 -- 92.0)	0.008	0.053
Patients with symptoms of more than 1 year	74	25	34	26	31	190	0.878	1.000			Symptomduration	224	4.0 (1.0 -- 27.0)	4.0 (1.0 -- 29.0)	3.5 (1.0 -- 13.0)	4.0 (1.0 -- 40.0)	4.0 (1.0 -- 34.0)	4.0 (1.0 -- 40.0)	0.931	0.985
Patients that recalled tick bite	64	25	26	23	27	165	0.676	1.000			No.symptoms	224	9.0 (1.0 -- 15.0)	8.0 (5.0 -- 16.0)	7.5 (2.0 -- 18.0)	8.5 (3.0 -- 15.0)	8.0 (4.0 -- 14.0)	8.0 (1.0 -- 18.0)	0.284	0.741
Patients with documented erythema migrans	73	0	0	0	0	73	<0.001	0.026			No.ab.treatment	224	1.0 (0.0 -- 6.0)	1.0 (0.0 -- 4.0)	1.0 (0.0 -- 3.0)	0.0 (0.0 -- 6.0)	1.0 (0.0 -- 5.0)	1.0 (0.0 -- 6.0)	<0.001	0.002
Patients with documented neuroborreliosis	13	0	0	0	0	13	<0.001	0.026			No.diff.ab.s	224	1.0 (0.0 -- 3.0)	1.0 (0.0 -- 2.0)	1.0 (0.0 -- 2.0)	0.0 (0.0 -- 4.0)	1.0 (0.0 -- 2.0)	1.0 (0.0 -- 4.0)	<0.001	0.002
Patients with documented acrodermatitis atroficans	3	0	0	0	0	3	0.550	1.000			ab.dur		14 (5-165)	14 (10-21)	14 (10-90)	14 (10-350)	14 (10-90)	14 (5-350)	0.077	0.352
Previous antibiotic treatment for Lyme disease	82	27	30	15	22	176	<0.001	0.026
IV antibiotics	8	3	4	1	2	18	0.794	1.000
Previously investigated at a clinic abroad	10	3	5	3	8	29	0.535	1.000
Previously treated at a clinic abroad	7	2	3	3	2	17	0.991	1.000
Ongoing sick-leave due to current symptoms	30	10	10	8	13	71	0.698	1.000
At work (full time or part time)	35	20	20	20	22	117	0.071	1.000
Proposed antibiotic treatments after CVI assessment	4	2	4	2	0	12	0.364	1.000
Borrelia	2	2	2	0	0	6	0.372	1.000
Rickettsia	0	0	0	1	0	1	0.294	1.000
Anaplasma	1	0	1	1	0	3	0.671	1.000
Bartonella	0	0	1	0	0	1	0.608	1.000
C. Neoehrlichia	2	0	0	1	0	3	0.784	1.000
N	85	31	40	32	36	224
	%
Male	47.0588	54.8387	47.5	37.5	41.6667	45.9821
Patients with symptoms of more than 1 year	87.0588	80.6452	85	81.25	86.1111	84.8214
Patients that recalled tick bite	75.2941	80.6452	65	71.875	75	73.6607
Patients with documented erythema migrans	85.8824	0	0	0	0	32.5893
Patients with documented neuroborreliosis	15.2941	0	0	0	0	5.80357
Patients with documented acrodermatitis atroficans	3.52941	0	0	0	0	1.33929
Previous antibiotic treatment for Lyme disease	96.4706	87.0968	75	46.875	61.1111	78.5714
IV antibiotics	9.41176	9.67742	10	3.125	5.55556	8.03571
Previously investigated at a clinic abroad	11.7647	9.67742	12.5	9.375	22.2222	12.9464
Previously treated at a clinic abroad	8.23529	6.45161	7.5	9.375	5.55556	7.58929
Ongoing sick-leave due to current symptoms	35.2941	32.2581	25	25	36.1111	31.6964
At work (full time or part time)	41.1765	64.5161	50	62.5	61.1111	52.2321
Proposed antibiotic treatments after CVI assessment	4.70588	6.45161	10	6.25	0	5.35714
Borrelia	2.35294	6.45161	5	0	0	2.67857
Rickettsia	0	0	0	3.125	0	0.446429
Anaplasma	1.17647	0	2.5	3.125	0	1.33929
Bartonella	0	0	2.5	0	0	0.446429
C. Neoehrlichia	2.35294	0	0	3.125	0	1.33929
Lösenord för skrivskyddd knplos
