# Supplementary material for: A comprehensive clinical and laboratory evaluation of 224 patients with persistent symptoms attributed to presumed tick-bite exposure
Source: PLoS One. 2021 Mar 18;16(3):e0247384. doi: 10.1371/journal.pone.0247384 (PMC7971513; doi:10.1371/journal.pone.0247384)
Supplement: S2 File — (XLSX) [file pone.0247384.s002.xlsx]

## Sheet: Blad1
Table 2	N
	Grp 0	Grp 1	Grp 2	Grp 3	Grp 4	Tot	P-value	P-adj
Fatigue	56	24	26	24	27	157	0.629	1.000
Sleep disturbances	31	12	15	14	14	86	0.965	1.000
Reduced endurance	28	7	7	10	14	66	0.242	1.000
Any of the symptoms above	65	27	33	28	30	183	0.622	1.000
Back ache	30	16	14	13	24	97	0.018	0.608
Muscle pain	30	12	20	14	10	86	0.321	1.000
Stiffness in muscles/joints	24	10	14	11	10	69	0.909	1.000
Muscle weakness	12	2	8	8	9	39	0.160	1.000
Tics	10	2	3	6	3	24	0.548	1.000
Any of the symptoms above	66	24	32	26	30	178	0.967	1.000
Numbness	19	8	6	9	8	50	0.710	1.000
Paresthesia	23	7	15	4	8	57	0.194	1.000
Nerve pain	14	3	7	2	3	29	0.487	1.000
Facial palsy	10	4	3	2	2	21	0.753	1.000
Abducens palsy	0	1	2	0	0	3	0.096	1.000
Dizziness/balance disorder	32	15	11	11	13	82	0.526	1.000
Vision disorders	13	6	9	8	5	41	0.631	1.000
Hearing disorder	12	5	5	5	2	29	0.643	1.000
Headache	33	13	18	12	16	92	0.940	1.000
Any of the symptoms above	71	25	34	26	28	184	0.915	1.000
Hard to find words	13	2	4	4	2	25	0.552	1.000
Changed walking pattern	7	0	1	1	1	10	0.458	1.000
Anergy/reduced commitment	0	0	0	0	4	4	0.002	0.088
Reduced memory	23	9	5	9	10	56	0.343	1.000
Impaired concentration	20	6	10	10	14	60	0.363	1.000
Depressed mood	24	8	8	9	8	57	0.883	1.000
Mood swings	2	1	1	2	0	6	0.589	1.000
Anxiety	1	0	2	1	5	9	0.023	0.711
Any of the symptoms above	50	17	19	19	23	128	0.680	1.000
Fingers/toes	17	11	7	8	11	54	0.308	1.000
Wrists/ankles	18	8	10	6	7	49	0.936	1.000
Knees/elbows	25	7	8	6	11	57	0.640	1.000
Hips/shoulders	14	3	6	5	7	35	0.882	1.000
Any of the symptoms above	45	16	18	20	13	112	0.237	1.000
Respiratory	20	5	3	6	3	37	0.134	1.000
Cardiovascular	21	6	11	13	4	55	0.066	1.000
Gastrointestinal	26	6	13	14	11	70	0.378	1.000
Urinary tract	16	5	6	9	3	39	0.308	1.000
Endocrinological	9	4	4	3	8	28	0.454	1.000
Skin	20	2	9	5	6	42	0.285	1.000
Allergic	7	1	3	4	7	22	0.222	1.000
Fever episode/-s	15	10	5	3	8	41	0.132	1.000
Any of the symptoms above	62	21	28	27	30	168	0.369	1.000
N	85	31	40	32	36	224
Fatigue	65.8824	77.4194	65	75	75	70.0893
Sleep disturbances	36.4706	38.7097	37.5	43.75	38.8889	38.3929
Reduced endurance	32.9412	22.5806	17.5	31.25	38.8889	29.4643
Any of the symptoms above	76.4706	87.0968	82.5	87.5	83.3333	81.6964
Back ache	35.2941	51.6129	35	40.625	66.6667	43.3036
Muscle pain	35.2941	38.7097	50	43.75	27.7778	38.3929
Stiffness in muscles/joints	28.2353	32.2581	35	34.375	27.7778	30.8036
Muscle weakness	14.1176	6.45161	20	25	25	17.4107
Tics	11.7647	6.45161	7.5	18.75	8.33333	10.7143
Any of the symptoms above	77.6471	77.4194	80	81.25	83.3333	79.4643
Numbness	22.3529	25.8065	15	28.125	22.2222	22.3214
Paresthesia	27.0588	22.5806	37.5	12.5	22.2222	25.4464
Nerve pain	16.4706	9.67742	17.5	6.25	8.33333	12.9464
Facial palsy	11.7647	12.9032	7.5	6.25	5.55556	9.375
Abducens palsy	0	3.22581	5	0	0	1.33929
Dizziness/balance disorder	37.6471	48.3871	27.5	34.375	36.1111	36.6071
Vision disorders	15.2941	19.3548	22.5	25	13.8889	18.3036
Hearing disorder	14.1176	16.129	12.5	15.625	5.55556	12.9464
Headache	38.8235	41.9355	45	37.5	44.4444	41.0714
Any of the symptoms above	83.5294	80.6452	85	81.25	77.7778	82.1429
Hard to find words	15.2941	6.45161	10	12.5	5.55556	11.1607
Changed walking pattern	8.23529	0	2.5	3.125	2.77778	4.46429
Anergy/reduced commitment	0	0	0	0	11.1111	1.78571
Reduced memory	27.0588	29.0323	12.5	28.125	27.7778	25
Impaired concentration	23.5294	19.3548	25	31.25	38.8889	26.7857
Depressed mood	28.2353	25.8065	20	28.125	22.2222	25.4464
Mood swings	2.35294	3.22581	2.5	6.25	0	2.67857
Anxiety	1.17647	0	5	3.125	13.8889	4.01786
Any of the symptoms above	58.8235	54.8387	47.5	59.375	63.8889	57.1429
Fingers/toes	20	35.4839	17.5	25	30.5556	24.1071
Wrists/ankles	21.1765	25.8065	25	18.75	19.4444	21.875
Knees/elbows	29.4118	22.5806	20	18.75	30.5556	25.4464
Hips/shoulders	16.4706	9.67742	15	15.625	19.4444	15.625
Any of the symptoms above	52.9412	51.6129	45	62.5	36.1111	50
Respiratory	23.5294	16.129	7.5	18.75	8.33333	16.5179
Cardiovascular	24.7059	19.3548	27.5	40.625	11.1111	24.5536
Gastrointestinal	30.5882	19.3548	32.5	43.75	30.5556	31.25
Urinary tract	18.8235	16.129	15	28.125	8.33333	17.4107
Endocrinological	10.5882	12.9032	10	9.375	22.2222	12.5
Skin	23.5294	6.45161	22.5	15.625	16.6667	18.75
Allergic	8.23529	3.22581	7.5	12.5	19.4444	9.82143
Fever episode/-s	17.6471	32.2581	12.5	9.375	22.2222	18.3036
Any of the symptoms above	72.9412	67.7419	70	84.375	83.3333	75
