# Supplementary material for: A comprehensive clinical and laboratory evaluation of 224 patients with persistent symptoms attributed to presumed tick-bite exposure
Source: PLoS One. 2021 Mar 18;16(3):e0247384. doi: 10.1371/journal.pone.0247384 (PMC7971513; doi:10.1371/journal.pone.0247384)
Supplement: S3 File — (XLSX) [file pone.0247384.s003.xlsx]

## Sheet: Blad1
Table 3	N
	Grp 0	Grp 1	Grp 2	Grp 3	Grp 4	Tot	P-Value	P-adj
Haemoglobin/s (120-160 g/L)	80	30	35	30	29	204	0.222	1.000
Sedimentation ratio/s (< 15 mm)	73	28	31	26	29	187	0.623	1.000
C-reactive protein/s (< 5 mg/L)	81	28	36	30	32	207	0.709	1.000
White blood cell count/s (3.5- 9 x109/L)	78	28	38	29	32	205	0.906	1.000
Platelet cell count/s (150-350 x 109/L),	82	30	37	31	33	213	0.981	1.000
Fibrinogen (< 4.2 g/L)	65	30	30	25	27	177	0.077	1.000
Blood glucose/s (4-6 mmol/L)	50	22	25	21	22	140	0.824	1.000
Sodium/s (137-145 mmol/L)	85	31	39	32	35	222	0.373	1.000
Potassium/s (3.5-5 mmol/L)	82	30	40	30	36	218	0.397	1.000
Calcium/s (2.15-2.5 mmol/L)	74	29	38	30	35	206	0.149	1.000
Magnesium/s (0.7-0.95 mmol/L)	85	29	39	32	35	220	0.070	1.000
Creatinine/s (45-90 ?mol/L)	83	29	34	26	35	207	0.003	0.115
ALAT/s (0.15-1.1 ?kat/L)	84	31	37	32	33	217	0.123	1.000
Alkaline phospatase/s (0.6-1.8 ?kat/L)	80	31	39	31	34	215	0.820	1.000
Cobalamin/s (120-700 pmol/L)	72	29	36	25	29	191	0.416	1.000
Creatine kinase/s (0.6-6.7?kat/L)	85	30	40	31	34	220	0.163	1.000
TSH/s (0.27-4.2 mU/L)	83	31	38	30	33	215	0.530	1.000
Thriiodothyronin free/s (3.1-6.8 pmol/L)	84	31	40	32	36	223	1.000	1.000
Thyroxine free/s (12-22 pmol/L)	83	31	40	29	34	217	0.139	1.000
Angio-tensin converting enzyme/s (< 70 U/L)	81	31	38	32	36	218	0.480	1.000
Anti-nuclear antibodies (ANA/s,IgG)	14	2	5	2	4	27	0.549	1.000
Rheumatoid factor/s (> 20 IU/mL)	5	4	2	1	2	14	0.642	1.000
CCP-ab/s (IgG) (>7 IU/mL)	0	0	0	1	1	2	0.226	1.000
HLA-typing/s (HLA DRB-1)	3	2	1	1	1	8	0.926	1.000
Myositis-ab/s (IgG)	19	7	7	8	4	45	0.578	1.000
Cells LPK (total)/csf (> 5x106/L)	2	0	2	0	0	4	0.671	1.000
Albumin/csf (>320 mg/L)	7	3	8	2	3	23	0.510	1.000
Lactate/csf (>2.5 mmol/L),	0	0	0	0	0	0	-	-
Glucose ratio/csf (<0.45)	0	1	2	1	1	5	0.161	1.000
IgG index (>0.63)	3	0	1	0	1	5	0.900	1.000
GFAp/csf	3	0	2	0	0	5	0.629	1.000
CXCL-13/csf (> 7.8 ng/L)	3	0	2	1	0	6	0.676	1.000
Oligoclonal bands	16	3	5	1	3	28	0.178	1.000
Borrelia index/csf ( >0.3)	11	0	0	0	0	11	0.002	0.103
Rickettsia-DNA/csf	0	0	0	0	0	0	-	-
Borrelia-ab/s IgG/IgM (> 22 IU/mL)	60	31	39	0	0	130	<0.001	0.026
Borrelia-ab's Western Blot IgG/IgM	50	27	33	0	0	110	<0.001	0.026
Anaplasma phagocytophilum-ab/s (IgG)	6	0	8	13	0	27	<0.001	0.026
Bartonella henselae/quintana-ab/s (IgG)	5	0	5	5	0	15	0.022	0.702
Babesia-ab/s (IgG)	0	0	0	0	0	0	-	-
Rickettsia-ab/sIgG/IgM	30	0	35	22	0	87	<0.001	0.026
Candidatus Neoerlichia DNA/s	2	0	0	1	0	3	0.795	1.000
Borrelia IgG and 1 co-infection (IgG)	17	0	33	0	0	50	<0.001	0.026
Borrelia IgG and >2 co-infections (IgG)	2	0	7	0	0	9	0.001	0.072
Borrelia IgG neg >2 co-infections (IgG)	0	0	0	9	0	9	<0.001	0.026
	%
Haemoglobin/s (120-160 g/L)	94.1176	96.7742	87.5	93.75	82.8571	91.4798
Sedimentation ratio/s (< 15 mm)	85.8824	90.3226	77.5	81.25	82.8571	83.8565
C-reactive protein/s (< 5 mg/L)	95.2941	90.3226	90	93.75	94.1176	93.2432
White blood cell count/s (3.5- 9 x109/L)	91.7647	90.3226	95	90.625	88.8889	91.5179
Platelet cell count/s (150-350 x 109/L),	96.4706	96.7742	94.8718	96.875	97.0588	96.3801
Fibrinogen (< 4.2 g/L)	76.4706	96.7742	75	78.125	75	79.0179
Blood glucose/s (4-6 mmol/L)	58.8235	70.9677	64.1026	65.625	62.8571	63.0631
Sodium/s (137-145 mmol/L)	100	100	97.5	100	97.2222	99.1071
Potassium/s (3.5-5 mmol/L)	96.4706	96.7742	100	93.75	100	97.3214
Calcium/s (2.15-2.5 mmol/L)	87.0588	93.5484	95	93.75	100	92.3767
Magnesium/s (0.7-0.95 mmol/L)	100	93.5484	97.5	100	100	98.6547
Creatinine/s (45-90 ?mol/L)	97.6471	93.5484	85	81.25	100	92.8251
ALAT/s (0.15-1.1 ?kat/L)	98.8235	100	92.5	100	94.2857	97.3094
Alkaline phospatase/s (0.6-1.8 ?kat/L)	94.1176	100	97.5	96.875	97.1429	96.4126
Cobalamin/s (120-700 pmol/L)	84.7059	93.5484	90	78.125	82.8571	85.6502
Creatine kinase/s (0.6-6.7?kat/L)	100	96.7742	100	96.875	97.1429	98.6547
TSH/s (0.27-4.2 mU/L)	97.6471	100	95	93.75	94.2857	96.4126
Thriiodothyronin free/s (3.1-6.8 pmol/L)	98.8235	100	100	100	100	99.5536
Thyroxine free/s (12-22 pmol/L)	97.6471	100	100	90.625	97.1429	97.3094
Angio-tensin converting enzyme/s (< 70 U/L)	97.5904	100	95	100	100	98.1982
Anti-nuclear antibodies (ANA/s,IgG)	16.4706	6.45161	12.5	6.25	11.1111	12.0536
Rheumatoid factor/s (> 20 IU/mL)	5.88235	12.9032	5	3.125	5.55556	6.25
CCP-ab/s (IgG) (>7 IU/mL)	0	0	0	3.125	2.77778	0.892857
HLA-typing/s (HLA DRB-1)	3.52941	6.45161	2.5641	3.125	2.77778	3.58744
Myositis-ab/s (IgG)	22.3529	22.5806	17.5	25	11.1111	20.0893
Cells LPK (total)/csf (> 5x106/L)	2.98507	0	5.55556	0	0	2.22222
Albumin/csf (>320 mg/L)	10.4478	11.1111	22.2222	8.69565	11.1111	12.7778
Lactate/csf (>2.5 mmol/L),	0	0	0	0	0	0
Glucose ratio/csf (<0.45)	0	3.7037	5.55556	4.34783	3.7037	2.77778
IgG index (>0.63)	4.47761	0	2.77778	0	3.7037	2.77778
GFAp/csf	4.54545	0	5.55556	0	0	2.7933
CXCL-13/csf (> 7.8 ng/L)	4.47761	0	5.71429	4.7619	0	3.38983
Oligoclonal bands	24.2424	11.1111	13.8889	4.34783	11.1111	15.6425
Borrelia index/csf ( >0.3)	16.4179	0	0	0	0	6.14525
Rickettsia-DNA/csf	0	0	0	0	0	0
Borrelia-ab/s IgG/IgM (> 22 IU/mL)	70.5882	100	97.5	0	0	58.0357
Borrelia-ab's Western Blot IgG/IgM	58.8235	87.0968	82.5	0	0	49.1071
Anaplasma phagocytophilum-ab/s (IgG)	7.05882	0	20	40.625	0	12.0536
Bartonella henselae/quintana-ab/s (IgG)	5.88235	0	12.5	15.625	0	6.69643
Babesia-ab/s (IgG)	0	0	0	0	0	0
Rickettsia-ab/sIgG/IgM	35.2941	0	87.5	68.75	0	38.8393
Candidatus Neoerlichia DNA/s	2.35294	0	0	3.125	0	1.33929
Borrelia IgG and 1 co-infection (IgG)	20	0	82.5	0	0	22.3214
Borrelia IgG and >2 co-infections (IgG)	2.35294	0	17.5	0	0	4.01786
Borrelia IgG neg >2 co-infections (IgG)	0	0	0	28.125	0	4.01786
