# Supplementary material for: A comprehensive clinical and laboratory evaluation of 224 patients with persistent symptoms attributed to presumed tick-bite exposure
Source: PLoS One. 2021 Mar 18;16(3):e0247384. doi: 10.1371/journal.pone.0247384 (PMC7971513; doi:10.1371/journal.pone.0247384)
Supplement: S4 File — (XLSX) [file pone.0247384.s004.xlsx]

## Sheet: Blad1
RAND36	Mean
	Grp 0	Grp 1	Grp 2	Grp 3	Grp 4	P-value	P-adj
PF	58.9494	67.6207	59.1212	57.8571	57.3529	0.456864	1.000
RP	21.519	21.5517	14.3939	16.0714	17.6471	0.528856	1.000
BP	38.3797	44.7857	41	41.037	45.2353	0.731053	1.000
GH	38.3165	42.25	39.7188	38.2143	40.2727	0.711673	1.000
VT	26.7179	26.9643	29.8485	28.1481	23.9394	0.865495	1.000
SF	45.9241	49.7241	55.4545	48.8571	46.5882	0.575538	1.000
RE	54.2821	48.75	48.4545	70.3333	49	0.291945	1.000
MH	62.1282	68.6429	67.2424	62.8148	56.4848	0.108557	1.000
tot	345.74	372.185	356.094	363.185	339.061	0.919181	1.000
